# Supplementary material for: Real‐Time and Site‐Specific Perturbation of Dynamic Subcellular Compartments Using Femtosecond Pulses
Source: Small Sci. 2025 May 22;5(7):2500166. doi: 10.1002/smsc.202500166 (PMC12257886; doi:10.1002/smsc.202500166)
Supplement: Supplementary file 1 — Supplementary Material [file SMSC-5-2500166-s001.zip]

Archive with 9 entries (9 files):
- smsc202500166-sup-0001-SuppData-S1.pdf
- Video S1 .avi
- video S5.avi
- Video S6.avi
- Video S7.avi
- Video_S2.avi
- Video_S3.avi
- Video_S4.avi
- Video_S8.avi
